# Supplementary material for: Alteration of metabolite profiling by cold atmospheric plasma treatment in human myeloma cells
Source: Cancer Cell Int. 2018 Mar 20;18:42. doi: 10.1186/s12935-018-0541-z (PMC5859683; doi:10.1186/s12935-018-0541-z)
Supplement: Supplementary file 3 — Additional file 3: Table S3. Pathway metabolite mapping. [file 12935_2018_541_MOESM3_ESM.xlsx]

## Sheet: treatment-con
Query	Match	HMDB	PubChem	KEGG	Comment
C00049	L-Aspartic acid	HMDB00191	5960	C00049	1
C00315	Spermidine	HMDB01257	1102	C00315	1
C00093	Glycerol 3-phosphate	HMDB00126	439162	C00093	1
C01132					0
C00219	Arachidonic acid	HMDB01043	444899	C00219	1
D01947					0
C00474	Ribitol	HMDB00508		C00474	1
C00099	Beta-Alanine	HMDB00056	239	C00099	1
C01601	Pelargonic acid	HMDB00847	8158	C01601	1
C00346	O-Phosphoethanolamine	HMDB00224	1015	C00346	1
C05598	Phenylacetylglycine	HMDB00821	68144	C05598	1
C00523	Androsterone	HMDB00031	12306765	C00523	1
C00750	Spermine	HMDB01256	1103	C00750	1
C00354	Fructose 1,6-bisphosphate	HMDB01058	172313	C00354	1
C01595	Linoleic acid	HMDB00673	5280450	C01595	1
C01904	D-Arabitol	HMDB00568	827	C01904	1
C05659	5-Methoxytryptamine	HMDB04095	1833	C05659	1
C02896					0
C00124	D-Galactose	HMDB00143	439357	C00124	1
C00209	Oxalic acid	HMDB02329	971	C00209	1
C00243	Alpha-Lactose	HMDB00186	84571	C00243	1
C01013	Hydroxypropionic acid	HMDB00700	68152	C01013	1
C02206					0
C00042	Succinic acid	HMDB00254	1110	C00042	1
C07044	Hydroxyurea	HMDB15140	3657	C07044	1
C06087					0
C00493	Shikimic acid	HMDB03070	8742	C00493	1
C08320	Tetracosanoic acid	HMDB02003	11197	C08320	1
C02591	Sucrose 6-phosphate	METPA0307		C02591	1
C11735	N-Ethylglycine	HMDB41945	6992079	C11735	1
C05942	Pyrrole-2-carboxylic acid	HMDB04230	12473	C05942	1
C06153	Scyllitol	HMDB06088		C06153	1
C12144	Phytosphingosine	HMDB04610	122121	C12144	1
C02273	4-O-alpha-D-Galactopyranuronosyl-D-galacturonic acid	HMDB39721		C02273	1
C05324					0
C05984	2-Hydroxybutyric acid	HMDB00008	11266	C05984	1
C06343					0
C01179	4-Hydroxyphenylpyruvic acid	HMDB00707	979	C01179	1
